# Supplementary material for: Find and cut-and-transfer (FiCAT) mammalian genome engineering
Source: Nat Commun. 2021 Dec 3;12:7071. doi: 10.1038/s41467-021-27183-x (PMC8642419; doi:10.1038/s41467-021-27183-x)
Supplement: Supplementary file 5 — Source Data [file 41467_2021_27183_MOESM5_ESM.xlsx]

## Sheet: 1b
		GFP 72h (on target)	RFP 72h	RFP 16d	correction (off target)
hcas9_PB	data point 1	0.006	0.638	0.011	0.0172414
	data point 2	0.007	0.64	0.01	0.015625
ncas9_PB	data point 1	0	0.61	0.036	0.0590164
	data point 2	0	0.662	0.05	0.0755287
dcas9_PB	data point 1	0	0.611	0.047	0.0769231
	data point 2	0	0.589	0.063	0.106961
PB_hcas9	data point 1	0	0.587	0.004	0.00681431
	data point 2	0	0.596	0.004	0.00671141
PB_ncas9	data point 1	0	0.585	0.005	0.00854701
	data point 2	0	0.518	0.005	0.00965251
PB_dcas9	data point 1	0	0.542	0.006	0.0110701
	data point 2	0	0.585	0.007	0.0119658
hyPB	data point 1	0	0.469	0.052	0.110874
	data point 2	0	0.516	0.034	0.0658915
episomal	data point 1	0	0.624	0.005	0.00801282
	data point 2	0	0.589	0.004	0.00679117

## Sheet: 1c
	Experiment 1		Experiment 2		Experiment 1		Experiment 2
	TCR 1 gRNA				AAVS1 gRNA				Non-targeted (NT)
	data point 1	data point 2	data point 1	data point 2	data point 1	data point 2	data point 1	data point 2
D450N	7.10%	6.90%	5.10%	4.80%	6.30%	6.20%	5.30%	5.10%	0.00%
R372-375A_D450N	4.90%	5.30%	3.98%	4.00%	4.40%	5.00%	4.23%	4.21%	0.00%
M194V	5.30%	5.50%	5.40%	5.30%	7.10%	6.70%	7.00%	6.40%	0.00%
M194V_D450N	2.50%	2.10%	2.10%	1.50%	3.00%	2.60%	2.10%	1.80%	0.00%
K375A_R376A_E377A_E380A_D450N	7.20%	5.90%	5.30%	5.50%	6.90%	6.20%	6.20%	6.10%	0.00%
cas9_PB	1.00%	0.80%	0.70%	0.70%	1.00%	0.80%	0.80%	0.90%	0.00%
cas9 + hyPB	0.30%	0.20%	0.10%	0.10%	0.20%	0.20%	0.15%	0.15%	0.00%
hyPB	0.00%	0.00%	0.00%	0.00%	0.00%	0.00%	0.00%	0.00%	0.00%
episomal	0.00%	0.00%	0.00%	0.00%	0.00%	0.00%	0.00%	0.00%	0.00%

## Sheet: 1e
sample	condition	data point 1	data point 2
ZNF_PB-WT	NT gRNA	0.00065	0.00043
ZNF_PB-WT	gRNA tcr1	0.012	0.011
ZNF_PB-D450N	NT gRNA	0.00077	0.00044
ZNF_PB-D450N	gRNA tcr1	0.039	0.041
ZNF_PB_R372A_K375A_D450N	NT gRNA	0.00033	0.00044
ZNF_PB_R372A_K375A_D450N	gRNA tcr1	0.021	0.017
ZNF_PB-K375A_R376A_E377A_E380A_D450N	NT gRNA	0.00044	0.0001
ZNF_PB-K375A_R376A_E377A_E380A_D450N	gRNA tcr1	0.013	0.012
ZNF_PB-M194V_D450N	NT gRNA	0	0
ZNF_PB-M194V_D450N	gRNA tcr1	0.008	0.004
cas9 + hyPB	NT gRNA	0	0
cas9 + hyPB	gRNA tcr1	0.0024	0.00262
hyPB	NT gRNA	0	0
hyPB	gRNA tcr1	0	0
episomal	NT gRNA	0	0
episomal	gRNA tcr1	0	0

## Sheet: 3a
	FICAT			HDR
Cargo Size (bp)	Experiment 1	Experiment 2	Experiment 3	Experiment 1	Experiment 2	Experiment 3
4000	0,94	0.863636	1	0.682204	0.539259	0,59
6000	0,94	0.807805	0.87172	0.380952	0,44	NA
8000	0,65	0.218182	0.285714	NA	NA	NA

## Sheet: 3b
		2500 bp	9500 bp
FiCAT	data point 1	1.84049	1.65414
	data point 2	1.14943	2.1097
Cas9-deadPB	data point 1	2.53012	0.447094
	data point 2	1.34639	1.25348

## Sheet: 3c
	gRNA-1		gRNA-2		gRNA-3		Non-targeted
	data point 1	data point 2	data point 1	data point 2	data point 1	data point 2	data point 1	data point 2
CasX	0.01	0.01	0	0	0	0	0,04	0
CjCas9	0,21	0,23	0,92	0,81	0,72	0,89	0	0
LbCpf1	0,38	0,5	0,73	0,66	0,4	0,27	0	0,01
SaCas9	1,12	1,03	1,96	1,13	2,9	2,4	0,01	0
SpCas9	1,49	1,99	NA	NA	NA	NA	0	0

## Sheet: 3d
	data point 1	data point 2
Minicircle	10,9	9,5
Plasmid	7,3	6,3
	data point 1	data point 2
Cas9-hyPB_R372A_K375A_D450N	12,7	12
Cas9-hyPB-hyPB_R372A_K375A_D450N	16,8	15,8
hyPB-Cas9-hyPB_R372A_K375A_D450N	14,7	13
Episomal	0	0

## Sheet: 4a
	data point 1	data point 2
episomal	2.27027	7.27056
FiCAT	28.013	17.0838

## Sheet: 4e
	mice 1	mice 2
episomal	0.691	0.069
hyPB	4.333	3.358
FiCAP	2.734	4.862

## Sheet: 5b
		Experiment 1		Experiment 2
		data point 1	data point 2	data point 1	data point 2
cy 0	aavs1 gRNA	0.430387	0.430215	0.420673	0.420589
cy 0	NT gRNA	0	0	0	0
cy 1	aavs1 gRNA	0.920921	0.881234	0.7	0.8
cy 1	NT gRNA	0	0	0	0
cy 2	aavs1 gRNA	2	2.1	2.7	2.4
cy 2	NT gRNA	0	0	0	0
cy 3	aavs1 gRNA	3.5	3	2.92	2.89
cy 3	NT gRNA	0	0	0	0
Cas9_PB_R372A_K375A_D450N	aavs1 gRNA	2.8	2.6	3	2.9
Cas9_PB_R372A_K375A_D450N	NT gRNA	0	0	0	0

[truncated: 18 more sheets: 5c, S1b, S1c, S2a, S2b, S3c, S3d, S5, S7, S8b, S8c, S10b, S11b, S12a, S12b, S13a, S15a, Uncropped gels Fig. 1d, 4c, 4g,]
